# Supplementary material for: A Live Zebrafish-Based Screening System for Human Nuclear Receptor Ligand and Cofactor Discovery
Source: PLoS One. 2010 Mar 22;5(3):e9797. doi: 10.1371/journal.pone.0009797 (PMC2842432; doi:10.1371/journal.pone.0009797)
Supplement: Dataset S1 — Table of mass spectrometry-identified bait protein (Gal-hTRβ) and interacting proteins are shown. Eluted proteins were separated by SDS PAGE, silver stained and individual bands (band 1–6) excised, digested with Trypsin and analyzed by MALD-TOF or ESI-MS tandem mass spectrometry. Accession number, molecular weight (MW) and description of identified proteins are listed. The purified bait (Gal-hTRβ) and the investigated cofactor are underlined in yellow. (0.04 MB XLS) [file pone.0009797.s004.xls]

## Sheet: Samples Report of Jens_zebrafis
Data Set 1:
Accession Number	MW		b	a	n	d		Description
		1	2	3	4	5	6
P10828|THB_HUMAN	53 kDa	0	0	0	0	0	11	Thyroid hormone receptor beta -(Human).
IPI00508594.1 (+1)	149 kDa	2	0	6	2	1	0	vtg1 Vitellogenin 1
IPI00860560.1	147 kDa	0	0	4	2	0	0	vtg1 147 kDa protein
IPI00500668.5	180 kDa	0	0	6	1	0	0	vtg2 Novel protein similar to vitellogenin 1
IPI00858854.1	150 kDa	0	6	9	0	0	0	vtg6 150 kDa protein
IPI00866006.1	149 kDa	0	0	3	0	0	0	vtg7 Vtg7 protein
IPI00852136.2	71 kDa	0	0	0	21	7	0	hspa8 Heat shock cognate 71 kDa protein
IPI00617261.3	71 kDa	0	0	0	1	0	0	LOC562935 heat shock cognate 70 kDa protein
IPI00505750.1	72 kDa	0	0	0	2	0	0	hspa5 Heat shock 70kDa protein 5
IPI00758839.5 (+1)	21 kDa	0	0	0	2	0	0	hspa8 21 kDa protein
IPI00506014.3	74 kDa	0	0	0	3	0	0	hspa9 Heat shock protein 9
IPI00835892.1	97 kDa	0	24	0	0	2	0	LOC799075 similar to Major vault protein isoform 1
IPI00487568.2	97 kDa	0	2	0	0	0	0	mvp Isoform 1 of Major vault protein
IPI00485814.2	33 kDa	0	0	2	0	2	0	tbp TATA-box-binding protein
IPI00802636.2	135 kDa	1	0	0	0	0	0	DKEY-21K24.2 similar to vertebrate HIP kinase 3
IPI00882937.1	115 kDa	0	2	0	0	0	0	LOC566214 similar to serine/threonine protein kinase TAO1
IPI00506987.3	46 kDa	1	0	0	0	0	0	LOC559671 similar to E2F transcription factor 3
IPI00835835.1	75 kDa	1	0	0	0	0	0	LOC792814 similar to pol polyprotein
IPI00833889.1	142 kDa	1	0	0	0	0	0	LOC100008037 similar to pol polyprotein
IPI00836464.1	152 kDa	2	0	0	0	0	0	LOC793717 similar to pol polyprotein
IPI00837345.1	44 kDa	0	2	0	0	0	0	LOC799230 RAP1, GTP-GDP dissociation stimulator 1
IPI00618556.3 (+1)	43 kDa	1	0	0	0	0	0	txnipl similar to Thioredoxin interacting protein isoform 2
IPI00836428.1 (+1)	49 kDa	0	1	0	0	0	0	LOC799982 similar to CD4-like protein 1
IPI00510915.1	62 kDa	0	0	0	2	0	0	cdkal1 CDK5 regulatory subunit-associated protein 1-like 1
IPI00636249.3	104 kDa	3	0	0	0	0	0	casp8ap2 Novel protein
IPI00629467.3	85 kDa	1	0	0	0	0	0	LOC100000531 similar to calcitonin receptor like receptor 3
IPI00614683.2	28 kDa	2	0	0	0	0	0	si:busm1-104n07.3 MHC class II beta chain
IPI00610028.2 (+1)	117 kDa	2	2	0	0	0	0	LOC556015 similar to EMO2
IPI00507496.1 (+1)	58 kDa	0	0	0	0	2	0	rmi1 RMI1, RecQ mediated genome instability 1, homolog
IPI00486886.2	502 kDa	0	2	0	0	0	0	mycbp2 Esrom
IPI00483507.3	74 kDa	5	0	0	0	0	0	LOC798602 similar to spindlin protein B
IPI00481800.2 (+1)	67 kDa	0	0	0	0	3	0	rpa1 Replication protein A 70 kDa DNA-binding subunit
IPI00859805.1	61 kDa	0	0	0	0	3	0	pccb Propionyl Coenzyme A carboxylase, beta polypeptide
IPI00511624.4 (+1)	78 kDa	0	0	0	3	0	0	pcca Propionyl-Coenzyme A carboxylase, alpha polypeptide
IPI00508544.2	49 kDa	0	0	0	0	0	2	dlst Dihydrolipoamide S-succinyltransferase
IPI00508525.1 (+4)	29 kDa	0	2	0	0	0	0	gmds similar to bacterial GDP-mannose 4,6-dehydratases
IPI00507480.3	202 kDa	0	2	0	0	0	0	LOC571713 similar to phospholipase C-eta2
IPI00505170.3	28 kDa	2	0	0	0	0	0	rpl8 60S ribosomal protein L8
IPI00503447.1	413 kDa	0	1	0	0	0	0	si:ch211-219i10.1 similar to vertebrate apolipoprotein B
IPI00503133.1	25 kDa	2	0	0	0	0	0	oprs1 Sigma 1-type opioid receptor
IPI00498817.5 (+1)	65 kDa	0	0	2	0	0	0	LOC100004438 similar to solute carrier family 26 member 6 b
IPI00497529.1	27 kDa	0	0	0	0	2	0	vapb
IPI00493494.2 (+3)	73 kDa	0	0	0	0	0	1	si:ch211-130o18.2
IPI00491889.2 (+2)	52 kDa	0	1	0	0	0	0	mpp1 Membrane protein, palmitoylated 1
IPI00484927.3	42 kDa	0	2	0	0	0	0	LOC793710 similar to Agtrl1a
IPI00484871.5	550 kDa	0	2	0	0	0	0	ryr3 Novel protein similar to vertebrate ryanodine receptor 3
IPI00851698.2	3200 kDa	6	0	0	0	0	0	LOC555953;Titin b
IPI00497357.2	54 kDa	0	0	0	0	0	5	dbt Zgc:103768
IPI00786755.1	21 kDa	0	2	0	0	0	0	zgc:153405 Zgc:153405
IPI00775207.2 (+1)	147 kDa	11	14	34	11	8	4	zgc:136383 hypothetical protein LOC678536
IPI00497545.2 (+1)	80 kDa	2	3	1	2	2	2	zgc:65831 80 kDa protein
IPI00859556.1	56 kDa	2	0	0	0	0	0	zgc:113333 56 kDa protein
IPI00859022.1	92 kDa	3	0	0	0	0	0	nolc1l LOC561131 protein (Fragment)
IPI00829009.2	148 kDa	0	2	0	0	0	0	zgc:158450 148 kDa protein
IPI00494039.2 (+1)	50 kDa	0	0	0	0	0	4	zgc:55461 Zgc:55461
IPI00503269.3	110 kDa	2	0	0	0	0	0	si:dkey-153k10.9 Novel protein
IPI00608205.2	143 kDa	0	0	0	0	1	0	si:ch211-264e16.2 hypothetical protein
IPI00612144.1 (+1)	39 kDa	0	2	0	0	0	0	zgc:112248 Zgc:112248
IPI00486408.1 (+1)	79 kDa	2	0	0	0	0	0	zgc:66409 Zgc:66409
IPI00817387.1	78 kDa	0	0	0	5	0	0	zgc:154106 Zgc:154106
IPI00804177.1 (+2)	55 kDa	0	2	0	0	0	0	zgc:153294 Zgc:153294
IPI00503879.3	70 kDa	0	2	0	0	0	0	zgc:77836 Zgc:77836
IPI00503725.2	610 kDa	0	2	0	0	0	0	LOC566246 similar to SI:zC220F6.1
IPI00484432.3 (+1)	50 kDa	0	2	0	0	0	0	wu:fb82g12;zgc:136346
IPI00860144.1	180 kDa	2	0	0	0	0	0	cacna1s 180 kDa protein
IPI00481521.2	69 kDa	0	2	0	0	0	0	zgc:101792;LOC799359 Zgc:101792
IPI00882677.1	105 kDa	0	1	0	0	0	0	im:7147618 hypothetical protein
IPI00481322.3	110 kDa	0	0	2	0	0	0	LOC567379 hypothetical protein
IPI00866228.1	56 kDa	0	0	0	0	2	0	LOC798251 hypothetical protein
IPI00490903.3	164 kDa	2	0	0	0	0	0	LOC561425 hypothetical protein
IPI00490260.3	81 kDa	0	0	0	2	0	0	LOC557484 hypothetical protein
IPI00491214.4	39 kDa	2	0	0	0	0	0	LOC100001492 hypothetical protein, partial
IPI00484570.4	116 kDa	1	0	0	0	0	0	LOC573699 hypothetical protein, partial
IPI00494678.2 (+1)	75 kDa	0	3	0	0	0	0	LOC557957 hypothetical protein isoform 2
IPI00500961.3 (+4)	70 kDa	0	0	0	2	0	0	LOC791520 hypothetical protein
IPI00570301.4 (+1)	32 kDa	1	0	0	0	0	0	LOC791475 hypothetical protein
IPI00512078.3 (+1)	70 kDa	0	0	0	2	0	0	LOC555643 hypothetical protein
IPI00859488.1 (+1)	234 kDa	0	2	0	0	0	0	LOC555390 234 kDa protein
IPI00785682.2	31 kDa	2	0	0	0	0	0	LOC553483 similar to LOC553483 protein
IPI00775314.2	259 kDa	2	0	0	0	0	0	LOC798456 hypothetical protein
IPI00799908.2	92 kDa	0	2	0	0	0	0	LOC558668;LOC100002738
IPI00619685.2	158 kDa	0	0	0	4	0	0	LOC793100 Putative uncharacterized protein
IPI00802931.2 (+1)	55 kDa	0	2	0	0	0	0	LOC100007081 55 kDa protein
IPI00832148.1	49 kDa	0	2	0	0	0	0	LOC100006168 hypothetical protein, partial
IPI00859034.1	115 kDa	3	2	0	0	0	0	LOC795051 115 kDa protein
IPI00617989.3	44 kDa	2	2	0	0	0	0	LOC563833 hypothetical protein
IPI00617398.2	53 kDa	0	2	2	0	0	0	LOC572069 hypothetical protein, partial
IPI00801060.2	107 kDa	0	1	0	0	0	0	LOC100004602 hypothetical protein
IPI00798853.2	171 kDa	0	2	0	0	0	0	LOC570683 171 kDa protein
IPI00774088.2	66 kDa	0	0	1	0	0	0	LOC100005192 hypothetical protein
IPI00865585.1 (+1)	87 kDa	3	0	0	0	0	0	- 87 kDa protein
IPI00799760.2 (+1)	127 kDa	0	0	1	0	0	0	- 127 kDa protein
IPI00775109.2	105 kDa	0	1	0	0	0	0	- 105 kDa protein
IPI00863558.1	60 kDa	2	0	0	0	0	0	- 60 kDa protein
IPI00859420.1	29 kDa	0	0	0	0	0	2	- 29 kDa protein
IPI00484294.4 (+2)	59 kDa	1	0	2	2	4	4	krt5 similar to Krt5 protein isoform 1
